# Supplementary material for: Comparative Compositions of Grain of Bread Wheat, Emmer and Spelt Grown with Different Levels of Nitrogen Fertilisation
Source: Foods. 2023 Feb 16;12(4):843. doi: 10.3390/foods12040843 (PMC9957107; doi:10.3390/foods12040843)
Supplement: Supplementary file 1 [file foods-12-00843-s001.zip]

Archive with 1 entries (1 files):
- foods-2194484-supplementary.pdf
